# Supplementary material for: Identification of Salivary Metabolic Signatures Associated with Primary Sjögren’s Disease
Source: Molecules. 2023 Aug 5;28(15):5891. doi: 10.3390/molecules28155891 (PMC10421170; doi:10.3390/molecules28155891)
Supplement: Supplementary file 1 [file molecules-28-05891-s001.zip]

Archive with 1 entries (1 files):
- molecules-2423968-supplementary.pdf
